# Supplementary material for: Ecotoxicological Effects of Four Commonly Used Organic Solvents on the Scleractinian Coral Montipora digitata
Source: Toxics. 2023 Apr 12;11(4):367. doi: 10.3390/toxics11040367 (PMC10146860; doi:10.3390/toxics11040367)
Supplement: Supplementary file 1 [file toxics-11-00367-s001.zip]

Archive with 1 entries (1 files):
- toxics-2319627-supplementary.pdf
